# Supplementary material for: Tricuspid valve disease and cardiac implantable electronic devices
Source: Eur Heart J. 2023 Dec 14;45(5):346–65. doi: 10.1093/eurheartj/ehad783 (PMC10834167; doi:10.1093/eurheartj/ehad783)
Supplement: ehad783_Supplementary_Data [file ehad783_supplementary_data.zip]

Archive with 3 entries (3 files):
- ehad783_Supplementary_Data.docx
- Video 2.mp4
- video papillary muscle perforation.mp4
